# Supplementary material for: Vitamin C Deficiency in Blood Samples of COVID-19 Patients
Source: Antioxidants (Basel). 2022 Aug 15;11(8):1580. doi: 10.3390/antiox11081580 (PMC9405075; doi:10.3390/antiox11081580)
Supplement: Supplementary file 1 [file antioxidants-11-01580-s001.zip]

Archive with 1 entries (1 files):
- antioxidants-1846843-supplementary.pdf
